# Supplementary material for: Analysis of DNA Polymerases Reveals Specific Genes Expansion in Leishmania and Trypanosoma spp
Source: Front Cell Infect Microbiol. 2020 Oct 7;10:570493. doi: 10.3389/fcimb.2020.570493 (PMC7576959; doi:10.3389/fcimb.2020.570493)
Supplement: Supplementary file 2 [file Table_2.XLSX]

## Sheet: general inf
		OrthoMCL group ID (release 5)	OrthoMCL group ID (release 6.1)
POL THETA	POLQ helicase	OG5_127591	OG6_101025
	POLQ pol	OG5_148672	OG6_142976
POL I A	POL I A	OG5_127218	OG6_101669
POL I B	POL I B	OG5_136918	OG6_124508
POL I C	POL I C	OG5_148406	OG6_147581
POL I D	POL I D	OG5_145211	OG6_158187
POL GAMMA	POLG	OG5_130544	OG6_104329
POL ALPHA	POLA	OG5_128177	OG6_102343
POL DELTA	POLD	OG5_127429	OG6_101046
POL EPSILON	POLE	OG5_127942	OG6_101586
POL ZETA	POLZ	OG5_128651	OG6_102751
REV1	REV1	OG5_128628	OG6_103155
POL BETA	POLB	OG5_130965	OG6_101198
	POLB PAK	OG5_140397	OG6_158128
	POL B thumb	OG5_173562	OG6_215253
POL ETA	POLH	OG5_128521	OG6_102732
POL KAPPA	POLK	OG5_204225, OG5_127393	OG6_101280
	1. The OrthoMCL groups listed above were retrieved from https://orthomcl.org/orthomcl/.
	2. Phylum was introduced manually in a new column (red). Then the items were ranged by phylum.
	3. Only genes from eukaryotes were selected (bacterias and archeas were filtered)
	4. Genes were filtered from "product description" column. Uncharacterized ORF, unnamed proteins, N/A, empty or function different to DNA polymerase, were filtered. Resulting filtered items can be consulted in each sheet.
	5. Bodo saltans genes were added manually (lines in green).
	6. Number of genes/specie were counted manually and annotated in a new column (blue).
	7. Number of genes for each specie are graphically represented
	For sequences labeled with " N/A" at [Product description] in POLI (A-D); POLG, POLB and POLK datasheets, further information was consulted at the indicated source (see last column at corresponding datasheet).

## Sheet: POLQ h
POLQ	OG5_127591
[Accession]	[Group Size]	[Taxon Name]	nº genes/specie	PHYLA	[Taxon Code]	[Length]	[Product]
apis|XP_001943294	113	Acyrthosiphon pisum	1	metazoa	apis	825	PREDICTED: similar to mutagen-sensitive 301 CG7972-PA [Acyrthosiphon pisum]
aaeg|AAEL005888-PA	113	Aedes aegypti		metazoa	aaeg	1987	N/A
aaeg|AAEL011649-PA	113	Aedes aegypti		metazoa	aaeg	1128	N/A
agam|AGAP007533-PA	113	Anopheles gambiae str. PEST		metazoa	agam	1997	N/A
agam|AGAP012297-PA	113	Anopheles gambiae str. PEST		metazoa	agam	914	N/A
amel|XP_001120279	113	Apis mellifera		metazoa	amel	1530	PREDICTED: similar to mutagen-sensitive 308 CG6019-PA [Apis mellifera]
einv|EIN_103430	113	Entamoeba invadens IP1	1	amoebozoa	einv	1134	DNA polymerase theta, putative
aful|NP_071282	113	Archaeoglobus fulgidus DSM 4304		archaea	aful	691	SKI2-family helicase [Archaeoglobus fulgidus DSM 4304]
afum|Afu1g05260	113	Aspergillus fumigatus Af293	1	fungi	afum	941	DNA-directed DNA polymerase theta, putative
aory|AO090003000822	113	Aspergillus oryzae RIB40	1	fungi	aory	971	DNA polymerase theta/eta, DEAD-box superfamily
bmor|BGIBMGA002418	113	Bombyx mori		metazoa	bmor	1486	N/A
bmor|BGIBMGA013718	113	Bombyx mori		metazoa	bmor	712	N/A
bmaa|13155.m00078	113	Brugia malayi		metazoa	bmaa	846	N/A
bmaa|14982.m02272	113	Brugia malayi		metazoa	bmaa	638	N/A
cbri|WBGene00030747	113	Caenorhabditis briggsae AF16		metazoa	cbri	631	N/A
cbri|WBGene00035572	113	Caenorhabditis briggsae AF16		metazoa	cbri	913	N/A
cele|WBGene00020964	113	Caenorhabditis elegans		metazoa	cele	1661	N/A
cele|WBGene00021905	113	Caenorhabditis elegans		metazoa	cele	923	N/A
cmaq|YP_001540156	113	Caldivirga maquilingensis IC-167		archaea	cmaq	756	DEAD/DEAH box helicase domain-containing protein [Caldivirga maquilingensis IC-167]
ckor|YP_001737782	113	Candidatus Korarchaeum cryptofilum OPF8		archaea	ckor	695	DEAD/DEAH box helicase domain-containing protein [Candidatus Korarchaeum cryptofilum OPF8]
clup|ENSCAFP00000013398	113	Canis lupus familiaris		metazoa	clup	1099	N/A
crei|179410	113	Chlamydomonas reinhardtii		viridiplantae	crei	2509	Chlre3
cint|ENSCINP00000013046	113	Ciona intestinalis		metazoa	cint	753	N/A
cint|ENSCINP00000018487	113	Ciona intestinalis		metazoa	cint	592	N/A
cimm|CIMG_04868T0	113	Coccidioides immitis RS	1	fungi	cimm	938	Coccidioides immitis RS DNA-directed DNA polymerase theta
cpos|CPAG_06682	113	Coccidioides posadasii RMSCC 3488	1	fungi	cpos	938	Coccidioides posadasii RMSCC 3488 polymerase (translation) (938 aa)
chom|Chro.20448	113	Cryptosporidium hominis TU502		alveolata	chom	1153	DNA helicase HEL308
cmur|CMU_002710	113	Cryptosporidium muris RN66		alveolata	cmur	1139	DEAD/DEAH box helicase family protein
cpar|cgd2_4190	113	Cryptosporidium parvum Iowa II		alveolata	cpar	1154	DEXDc+HELICc, mus308/POLQ like SFII DNA helicase, no polymerase domain
anid|AN2739	113	Emericella nidulans	1	fungi	anid	951	Uncharacterized ORF; Putative DNA polymerase theta; transcript upregulated in response to camptothecin
cpip|CPIJ013876	113	Culex pipiens		metazoa	cpip	483	DNA polymerase theta
cpip|CPIJ020174	113	Culex pipiens		metazoa	cpip	528	DNA polymerase theta
drer|ENSDARP00000065555	113	Danio rerio		metazoa	drer	2236	N/A
drer|ENSDARP00000104305	113	Danio rerio		metazoa	drer	710	N/A
drer|ENSDARP00000104369	113	Danio rerio		metazoa	drer	710	N/A
ddis|DDB_G0279107	113	Dictyostelium discoideum AX4		amoebozoa	ddis	1239	N/A
dmel|FBpp0076412	113	Drosophila melanogaster		metazoa	dmel	1051	N/A
dmel|FBpp0082131	113	Drosophila melanogaster		metazoa	dmel	2059	N/A
ncra|NCU07411T0	113	Neurospora crassa OR74A	1	fungi	ncra	908	Neurospora crassa OR74A (finished) DNA-directed DNA polymerase theta
edis|EDI_276510	113	Entamoeba dispar SAW760		alveolata	edis	835	DNA double-strand break repair Rad50 ATPase, putative
ehis|EHI_007040	113	Entamoeba histolytica HM-1:IMSS		amoebozoa	ehis	848	hypothetical protein
cpip|CPIJ010550	113	Culex pipiens	3	metazoa	cpip	1225	DNA polymerase theta
ecab|XP_001494572	113	Equus caballus		metazoa	ecab	1122	PREDICTED: similar to DNA helicase HEL308 [Equus caballus]
ecab|XP_001502374	113	Equus caballus	1	metazoa	ecab	2701	PREDICTED: similar to polymerase (DNA directed), theta [Equus caballus]
ggal|ENSGALP00000018252	113	Gallus gallus		metazoa	ggal	995	N/A
ggal|ENSGALP00000024026	113	Gallus gallus		metazoa	ggal	904	N/A
glam|GL50803_11384	113	Giardia lamblia ATCC 50803		fornicata	glam	899	DNA helicase
glae|GLP15_1637	113	Giardia lamblia P15		fornicata	glae	898	DNA helicase
isca|EEC05773	113	Ixodes scapularis	2	metazoa	isca	750	DNA polymerase theta, putative [Ixodes scapularis]
halo|NP_280985	113	Halobacterium sp. NRC-1		archaea	halo	783	ski2-like helicase [Halobacterium sp. NRC-1]
hwal|YP_656795	113	Haloquadratum walsbyi DSM 16790		archaea	hwal	817	ski2-like helicase [Haloquadratum walsbyi DSM 16790]
hsap|ENSP00000295488	113	Homo sapiens		metazoa	hsap	1101	N/A
hsap|ENSP00000377279	113	Homo sapiens		metazoa	hsap	2727	N/A
ihos|YP_001435870	113	Ignicoccus hospitalis KIN4/I		archaea	ihos	698	DEAD/DEAH box helicase domain-containing protein [Ignicoccus hospitalis KIN4/I]
mmul|XP_001111254	113	Macaca mulatta	1	metazoa	mmul	2672	PREDICTED: DNA polymerase theta isoform 2 [Macaca mulatta]
isca|EEC15410	113	Ixodes scapularis		metazoa	isca	704	DNA polymerase theta, putative [Ixodes scapularis]
BSAL_89040		Bodo saltans	1	euglenozoa			DNA polymerase A, putative [Tritryp]
lbra|LbrM.23.1500	113	Leishmania braziliensis	1	euglenozoa	lbra	2239	DNA polymerase theta (helicase domain only), putative
linf|LinJ.23.1640	113	Leishmania infantum	1	euglenozoa	linf	2240	DNA polymerase theta (helicase domain only), putative
lmaj|LmjF.23.1380	113	Leishmania major strain Friedlin	1	euglenozoa	lmaj	1881	DNA polymerase theta (helicase domain only), putative
lmex|LmxM.23.1380	113	Leishmania mexicana	1	euglenozoa	lmex	1882	DNA polymerase theta (helicase domain only), putative
sman|Smp_019760	113	Schistosoma mansoni	3	metazoa	sman	923	DNA polymerase theta, putative
mmul|XP_001104832	113	Macaca mulatta		metazoa	mmul	1101	PREDICTED: helicase, POLQ-like [Macaca mulatta]
msed|YP_001191456	113	Metallosphaera sedula DSM 5348		archaea	msed	700	DEAD/DEAH box helicase domain-containing protein [Metallosphaera sedula DSM 5348]
msmi|YP_001273412	113	Methanobrevibacter smithii ATCC 35061		archaea	msmi	693	ATP-dependent helicase [Methanobrevibacter smithii ATCC 35061]
mjan|NP_248116	113	Methanocaldococcus jannaschii DSM 2661		archaea	mjan	1195	SKI2 family helicase [Methanocaldococcus jannaschii DSM 2661]
mmar|NP_988010	113	Methanococcus maripaludis S2		archaea	mmar	747	superfamily II helicase [Methanococcus maripaludis S2]
micr|ACO62821	113	Micromonas sp. RCC299		viridiplantae	micr	1026	DEAD/DEAH box helicase [Micromonas sp. RCC299]
micr|ACO69037	113	Micromonas sp. RCC299		viridiplantae	micr	1974	hypothetical protein MICPUN_113588 [Micromonas sp. RCC299]
mdom|ENSMODP00000025985	113	Monodelphis domestica		metazoa	mdom	1080	N/A
mdom|ENSMODP00000037000	113	Monodelphis domestica		metazoa	mdom	2518	N/A
mbre|e_gw1.8.104.1	113	Monosiga brevicollis MX1		choanoflagellata	mbre	439	N/A
mmus|ENSMUSP00000041599	113	Mus musculus		metazoa	mmus	1069	N/A
mmus|ENSMUSP00000047829	113	Mus musculus		metazoa	mmus	2545	N/A
nvec|e_gw.35.7.1	113	Nematostella vectensis		metazoa	nvec	772	N/A
tvag|TVAG_042000	113	Trichomonas vaginalis G3	1	parabasalids	tvag	877	DNA polymerase theta, putative
oana|ENSOANP00000003355	113	Ornithorhynchus anatinus		metazoa	oana	646	N/A
oana|ENSOANP00000027996	113	Ornithorhynchus anatinus		metazoa	oana	1878	N/A
osat|NP_001066603	113	Oryza sativa Japonica Group		viridiplantae	osat	2065	Os12g0291000 [Oryza sativa (japonica cultivar-group)]
otau|0900010389	113	Ostreococcus tauri		viridiplantae	otau	1496	N/A
otau|fgenesh1_pg.C_Chr_15.0001000091	113	Ostreococcus tauri		viridiplantae	otau	701	N/A
ptro|ENSPTRP00000026331	113	Pan troglodytes		metazoa	ptro	2727	N/A
ptro|ENSPTRP00000038909	113	Pan troglodytes		metazoa	ptro	1099	N/A
phum|PHUM150880	113	Pediculus humanus		metazoa	phum	1350	N/A
phum|PHUM530580	113	Pediculus humanus		metazoa	phum	1051	N/A
ppat|e_gw1.440.1.1	113	Physcomitrella patens subsp. patens		viridiplantae	ppat	1684	N/A
ppat|fgenesh1_pg.scaffold_59000052	113	Physcomitrella patens subsp. patens		viridiplantae	ppat	1574	N/A
rnor|ENSRNOP00000002974	113	Rattus norvegicus		metazoa	rnor	787	N/A
rnor|ENSRNOP00000029815	113	Rattus norvegicus		metazoa	rnor	2540	N/A
atha|NP_001078482	113	Arabidopsis thaliana	1	viridiplantae	atha	2154	DNA-directed DNA polymerase family protein [Arabidopsis thaliana]
gzea|FGST_07803	113	Gibberella zeae PH-1	1	viridiplantae	gzea	874	Fusarium graminearum conserved hypothetical protein (translation) (874 aa)
sman|Smp_155500	113	Schistosoma mansoni		metazoa	sman	1257	DNA polymerase theta, putative
sman|Smp_062000	113	Schistosoma mansoni		metazoa	sman	1416	similar to DNA polymerase theta isoform 1-related
smar|YP_001040230	113	Staphylothermus marinus F1		archaea	smar	716	DEAD/DEAH box helicase domain-containing protein [Staphylothermus marinus F1]
trub|ENSTRUP00000047762	113	Takifugu rubripes		metazoa	trub	834	N/A
tnig|ENSTNIP00000008380	113	Tetraodon nigroviridis		metazoa	tnig	837	N/A
tnig|ENSTNIP00000020972	113	Tetraodon nigroviridis		metazoa	tnig	669	N/A
tvol|NP_111333	113	Thermoplasma volcanium GSS1		archaea	tvol	674	ski2-like helicase [Thermoplasma volcanium GSS1]
tvag|TVAG_274650	113	Trichomonas vaginalis G3		parabasalids	tvag	1043	activating signal cointegrator 1 complex subunit 3, helc1, putative
tvag|TVAG_475620	113	Trichomonas vaginalis G3		parabasalids	tvag	788	activating signal cointegrator 1 complex subunit 3, helc1, putative
tvag|TVAG_016690	113	Trichomonas vaginalis G3		parabasalids	tvag	775	conserved hypothetical protein
tvag|TVAG_016720	113	Trichomonas vaginalis G3		parabasalids	tvag	142	conserved hypothetical protein
tvag|TVAG_278590	113	Trichomonas vaginalis G3		parabasalids	tvag	931	conserved hypothetical protein
rcom|29794.m003462	113	Ricinus communis	1	viridiplantae	rcom	2154	DNA
tvag|TVAG_246950	113	Trichomonas vaginalis G3		parabasalids	tvag	849	helicase, putative
tvag|TVAG_268100	113	Trichomonas vaginalis G3		parabasalids	tvag	858	helicase, putative
tadh|e_gw1.5.14.1	113	Trichoplax adhaerens		metazoa	tadh	1493	N/A
tbru|Tb427.08.3350	113	Trypanosoma brucei	1	euglenozoa	tbru	1057	DNA polymerase theta (helicase domain only), putative
tbru|Tb927.8.3350	113	Trypanosoma brucei	1	euglenozoa	tbru	1057	DNA polymerase theta (helicase domain only), putative
tbrg|Tbg972.8.3110	113	Trypanosoma brucei gambiense	1	euglenozoa	tbrg	1057	DNA polymerase theta (helicase domain only), putative
tcon|TcIL3000.8.3410	113	Trypanosoma congolense	1	euglenozoa	tcon	1034	DNA polymerase theta (helicase domain only), putative
tcru|Tc00.1047053509769.70	113	Trypanosoma cruzi strain CL Brener	1	euglenozoa	tcru	998	DNA polymerase theta (helicase domain only), putative
tviv|TvY486_0802790	113	Trypanosoma vivax	1	euglenozoa	tviv	1040	DNA polymerase theta (helicase domain only), putative
vcar|XP_002959026	113	Volvox carteri f. nagariensis		viridiplantae	vcar	2736	hypothetical protein VOLCADRAFT_108435 [Volvox carteri f. nagariensis]
vcar|XP_002959026	113	Volvox carteri f. nagariensis		viridiplantae	vcar	2736	hypothetical protein VOLCADRAFT_108435 [Volvox carteri f. nagariensis] N/A

## Sheet: POLQ 2 p
POLQ2	OG5_148672
[Accession]	[Group Size]	[Taxon Name]	nº genes/specie	PHYLA	[Taxon Code]	[Length]	[Product]	[EC Numbers]
lbra|LbrM.24.0900	11	Leishmania braziliensis	1	Euglenozoa	lbra	977	DNA polymerase theta (polymerase domain only), putative	N/A	1
linf|LinJ.24.0910	11	Leishmania infantum	1	Euglenozoa	linf	1169	DNA polymerase theta (polymerase domain only), putative	N/A	1
lmaj|LmjF.24.0890	11	Leishmania major s Friedlin	1	Euglenozoa	lmaj	1170	DNA polymerase theta (polymerase domain only), putative	N/A	1
lmex|LmxM.24.0890	11	Leishmania mexicana	1	Euglenozoa	lmex	1171	DNA polymerase theta (polymerase domain only), putative	N/A	1
tbrg|Tbg972.11.6260	11	Trypanosoma brucei g	1	Euglenozoa	tbrg	846	DNA polymerase theta, putative	N/A	1
tbru|Tb11.02.3250	11	Trypanosoma brucei	1	Euglenozoa	tbru	896	DNA polymerase theta, putative	N/A	1
tbru|Tb427tmp.02.3250	11	Trypanosoma brucei	1	Euglenozoa	tbru	846	DNA polymerase theta, putative	N/A	1
tcon|TcIL3000.0.58520	11	Trypanosoma congolense	1	Euglenozoa	tcon	475		N/A	2
tcon|TcIL3000.11.5840	11	Trypanosoma congolense			tcon	848	DNA polymerase theta, putative	N/A
tcru|Tc00.1047053508647.170	11	Trypanosoma cruzi CL Brener	1	Euglenozoa	tcru	881	DNA polymerase theta (polymerase domain only), putative	N/A	1
tviv|TvY486_1105740	11	Trypanosoma vivax	1	Euglenozoa	tviv	861	DNA polymerase theta, fragment, putative	N/A	1

## Sheet: POLI A
OG5_127218
[Accession]	[Group Size]	[Taxon Name]	nº genes/specie	PHYLA	[Taxon Code]	[Length]	[Product]	[EC Numbers]	Additional information/source
bbov|XP_001610510.1	135	Babesia bovis T2Bo	1	alveolata	bbov	1613	DNA polymerase I [Babesia bovis T2Bo]	N/A
ddis|DDB_G0274421	135	Dictyostelium discoideum AX4	3	alveolata	ddis	520	N/A DNA polymerase A domain	N/A	ENSEMBL
ddis|DDB_G0277751	135	Dictyostelium discoideum AX4		alveolata	ddis	517	N/A DNA polymerase A domain	N/A	ENSEMBL
ddis|DDB_G0282679	135	Dictyostelium discoideum AX4		alveolata	ddis	1460	N/A DNA polymerase A domain	N/A	ENSEMBL
ddis|DDB_G0288209	135	Dictyostelium discoideum AX4		alveolata	ddis	773	N/A T7-like mitochondrial DNA helicase	N/A	ENSEMBL
edis|EDI_083910	135	Entamoeba dispar SAW760	2	alveolata	edis	651	DNA polymerase I, putative	N/A
edis|EDI_166760	135	Entamoeba dispar SAW760		alveolata	edis	226	DNA polymerase I, putative	N/A
ehis|EHI_073640	135	Entamoeba histolytica HM-1:IMSS	1	alveolata	ehis	657	DNA-directed DNA polymerase, putative	N/A
einv|EIN_094210	135	Entamoeba invadens IP1	1	alveolata	einv	591	DNA polymerase I, putative	N/A
ncan|NCLIV_012190	135	Neospora caninum		alveolata	ncan	1468	hypothetical protein	N/A	DNA_pol_A_theta; DNA polymerase theta is a low-fidelity family A enzyme implicated in translesion synthesis and in somatic hypermutation
ncan|NCLIV_025690	135	Neospora caninum		alveolata	ncan	2215	hypothetical protein	N/A	DNA_pol_A_theta; DNA polymerase theta is a low-fidelity family A enzyme implicated in translesion synthesis and in somatic hypermutation
pber|PBANKA_103110	135	Plasmodium berghei str. ANKA	1	alveolata	pber	1809	DNA replication enzyme, putative	N/A
pcha|PCHAS_103190	135	Plasmodium chabaudi chabaudi	1	alveolata	pcha	1796	DNA replication enzyme, putative	N/A
pfal|PF14_0112	135	Plasmodium falciparum 3D7		alveolata	pfal	2016	plastid replication-repair enzyme	N/A
pkno|PKH_133620	135	Plasmodium knowlesi strain H		alveolata	pkno	1861	POM1 homolog, putative	N/A
pviv|PVX_085880	135	Plasmodium vivax SaI-1		alveolata	pviv	1860	POM1, putative	N/A
pyoe|PY00163	135	Plasmodium yoelii yoelii str. 17XNL		alveolata	pyoe	1813	POM1	N/A
tgon|TGME49_037830	135	Toxoplasma gondii	2	alveolata	tgon	938	DNA polymerase I, putative	N/A
tgon|TGME49_061920	135	Toxoplasma gondii		alveolata	tgon	704	DNA polymerase I, putative	N/A
tgon|TGVEG_072910	135	Toxoplasma gondii		alveolata	tgon	1164	pom1, putative	N/A
tthe|106.m00149	135	Tetrahymena thermophila SB210		alveolata	tthe	1089	Toprim domain containing protein	N/A
aaeo|NP_214348	135	Aquifex aeolicus VF5		bacteria	aaeo	574	DNA polymerase I (PolI) [Aquifex aeolicus VF5]	2.7.7.7
atum|NP_353146	135	Agrobacterium tumefaciens str. C58		bacteria	atum	998	DNA polymerase I [Agrobacterium tumefaciens str. C58]	N/A
bant|YP_021476	135	Bacillus anthracis str. 'Ames Ancestor'		bacteria	bant	877	DNA polymerase I [Bacillus anthracis str. Ames Ancestor]	N/A
bmal|YP_105127	135	Burkholderia mallei ATCC 23344		bacteria	bmal	926	DNA polymerase I [Burkholderia mallei ATCC 23344]	N/A
bpse|YP_336009.1	135	Burkholderia pseudomallei 1710b		bacteria	bpse	923	DNA polymerase I [Burkholderia pseudomallei 1710b]	N/A
bsui|NP_697164	135	Brucella suis 1330		bacteria	bsui	979	DNA polymerase I [Brucella suis 1330]	N/A
cbot|YP_001788325.1	135	Clostridium botulinum A3 str. Loch Maree		bacteria	cbot	875	DNA polymerase I [Clostridium botulinum A3 str. Loch Maree]	N/A
cbur|NP_820774	135	Coxiella burnetii RSA 493		bacteria	cbur	902	DNA polymerase I [Coxiella burnetii RSA 493]	N/A
cjej|YP_002343776	135	Campylobacter jejuni subsp. jejuni NCTC 11168		bacteria	cjej	879	DNA polymerase I [Campylobacter jejuni subsp. jejuni NCTC 11168]	N/A
cper|YP_696673	135	Clostridium perfringens str. 13		bacteria	cper	866	DNA polymerase I [Clostridium perfringens ATCC 13124]	N/A
cpne|NP_224808	135	Chlamydophila pneumoniae CWL029		bacteria	cpne	870	DNA polymerase I [Chlamydophila pneumoniae CWL029]	N/A
ctep|NP_662550	135	Chlorobium tepidum TLS		bacteria	ctep	950	DNA polymerase I [Chlorobium tepidum TLS]	N/A
deth|YP_182100	135	Dehalococcoides ethenogenes 195		bacteria	deth	903	DNA-directed DNA polymerase I [Dehalococcoides ethenogenes 195]	N/A
drad|NP_295430	135	Deinococcus radiodurans R1		bacteria	drad	956	DNA-directed DNA polymerase [Deinococcus radiodurans R1]	2.7.7.7
ecol|AP_003944	135	Escherichia coli str. K-12 substr. W3110		bacteria	ecol	928	fused DNA polymerase I 5-_3 exonuclease, 3-_5 polymerase and 3-_5 exonuclease [Escherichia coli str. K-12 substr. W3110]	2.7.7.7
ftul|YP_169181	135	Francisella tularensis subsp. tularensis SCHU S4		bacteria	ftul	897	DNA polymerase I [Francisella tularensis subsp. tularensis SCHU S4]	N/A
gsul|NP_951599	135	Geobacter sulfurreducens PCA		bacteria	gsul	891	DNA polymerase I [Geobacter sulfurreducens PCA]	N/A
lmon|NP_465090	135	Listeria monocytogenes EGD-e		bacteria	lmon	875	DNA polymerase I [Listeria monocytogenes EGD-e]	N/A
mlep|YP_002503612	135	Mycobacterium leprae Br4923		bacteria	mlep	911	DNA polymerase I [Mycobacterium leprae Br4923]	2.7.7.7
mtub|NP_216145	135	Mycobacterium tuberculosis H37Rv		bacteria	mtub	904	DNA polymerase I [Mycobacterium tuberculosis H37Rv]	2.7.7.7
rbal|NP_870708	135	Rhodopirellula baltica SH 1		bacteria	rbal	1027	DNA polymerase I [Rhodopirellula baltica SH 1]	N/A
rpro|NP_221127.1	135	Rickettsia prowazekii str. Madrid E		bacteria	rpro	867	DNA polymerase I [Rickettsia prowazekii str. Madrid E]	2.7.7.7
rsol|NP_520351	135	Ralstonia solanacearum GMI1000		bacteria	rsol	946	DNA polymerase I [Ralstonia solanacearum GMI1000]	N/A
rtyp|YP_067701	135	Rickettsia typhi str. Wilmington		bacteria	rtyp	872	DNA polymerase I [Rickettsia typhi str. Wilmington]	2.7.7.7
saur|NP_372214	135	Staphylococcus aureus subsp. aureus Mu50		bacteria	saur	876	DNA polymerase I [Staphylococcus aureus subsp. aureus Mu50]	N/A
sent|NP_458049	135	Salmonella enterica subsp. enterica serovar Typhi str. CT18		bacteria	sent	928	DNA polymerase I [Salmonella enterica subsp. enterica serovar Typhi str. CT18]	2.7.7.7
sfle|NP_709662	135	Shigella flexneri 2a str. 301		bacteria	sfle	928	DNA polymerase I [Shigella flexneri 2a str. 301]	2.7.7.7
spne|NP_344582	135	Streptococcus pneumoniae TIGR4		bacteria	spne	877	DNA polymerase I [Streptococcus pneumoniae TIGR4]	2.7.7.7
syne|NP_896795	135	Synechococcus sp. WH 8102		bacteria	syne	981	DNA polymerase I [Synechococcus sp. WH 8102]	N/A
tmar|NP_229419	135	Thermotoga maritima MSB8		bacteria	tmar	893	DNA-directed DNA polymerase I [Thermotoga maritima MSB8]	N/A
tpar|XP_765913	135	Theileria parva strain Muguga		bacteria	tpar	1786	hypothetical protein TP01_0386 [Theileria parva strain Muguga]	N/A
vcho|NP_229767	135	Vibrio cholerae O1 biovar El Tor str. N16961		bacteria	vcho	934	DNA polymerase I [Vibrio cholerae O1 biovar eltor str. N16961]	N/A
wend|YP_001975843	135	Wolbachia endosymbiont of Culex quinquefasciatus Pel		bacteria	wend	842	DNA polymerase I [Wolbachia endosymbiont of Culex quinquefasciatus Pel]	N/A
wsuc|NP_906672	135	Wolinella succinogenes DSM 1740		bacteria	wsuc	898	DNA polymerase I [Wolinella succinogenes DSM 1740]	N/A
yent|YP_001004418.1	135	Yersinia enterocolitica subsp. enterocolitica 8081		bacteria	yent	932	DNA polymerase I [Yersinia enterocolitica subsp. enterocolitica 8081]	N/A
ypes|YP_002345113	135	Yersinia pestis CO92		bacteria	ypes	932	DNA polymerase I [Yersinia pestis CO92]	N/A
tpal|NP_218545	135	Treponema pallidum subsp. pallidum str. Nichols		bacteria	tpal	997	DNA polymerase I (polA) [Treponema pallidum subsp. pallidum str. Nichols]	2.7.7.7
mbre|fgenesh1_pg.scaffold_2000477	135	Monosiga brevicollis MX1		choanoflagellata	mbre	633	N/A	N/A
BSAL_50545		Bodo saltans	1	euglenozoa			mitochondrial DNA polymerase I protein A, putative [Tritryp]
lbra|LbrM.20.1290	135	Leishmania braziliensis	1	euglenozoa	lbra	1264	mitochondrial DNA polymerase I protein A, putative	N/A
linf|LinJ.34.1370	135	Leishmania infantum	1	euglenozoa	linf	1257	mitochondrial DNA polymerase I protein A, putative	N/A
lmaj|LmjF.34.1260	135	Leishmania major strain Friedlin	1	euglenozoa	lmaj	931	mitochondrial DNA polymerase I protein A, putative	N/A
lmex|LmxM.33.1260	135	Leishmania mexicana	1	euglenozoa	lmex	930	mitochondrial DNA polymerase I protein A, putative	N/A
tbrg|Tbg972.4.2950	135	Trypanosoma brucei gambiense	1	euglenozoa	tbrg	958	mitochondrial DNA polymerase I protein A, putative	N/A
tbru|Tb427.04.2950	135	Trypanosoma brucei	1	euglenozoa	tbru	958	mitochondrial DNA polymerase I protein A, putative	N/A
tbru|Tb927.4.2950	135	Trypanosoma brucei	1	euglenozoa	tbru	958	mitochondrial DNA polymerase I protein A, putative	N/A
tcon|TcIL3000.0.38580	135	Trypanosoma congolense		euglenozoa	tcon	965		N/A
tcru|Tc00.1047053506265.30	135	Trypanosoma cruzi strain CL Brener	1	euglenozoa	tcru	924	mitochondrial DNA polymerase I protein A, putative	N/A	Esmeraldo like Strain [Tritryp]
tcru|Tc00.1047053506435.30	135	Trypanosoma cruzi strain CL Brener	1	euglenozoa	tcru	927	mitochondrial DNA polymerase I protein A, putative	N/A	Non-Esmeraldo like Strain [Tritryp]
tviv|TvY486_0402810	135	Trypanosoma vivax	1	euglenozoa	tviv	901	mitochondrial DNA polymerase I protein A, putative, (fragment)	N/A
aaeg|AAEL013237-PA	135	Aedes aegypti		metazoa	aaeg	671	N/A LOC5577487 twinkle protein, mitochondrial [ Aedes aegypti (yellow fever mosquito) ] Gene ID: 5577487,	N/A	NCBI
agam|AGAP010720-PA	135	Anopheles gambiae str. PEST		metazoa	agam	238	N/A AgaP_AGAP010720 TWINKLE [ Anopheles gambiae str. PEST ] Gene ID: 1272521	N/A	NCBI
apis|XP_001942891	135	Acyrthosiphon pisum		metazoa	apis	574	PREDICTED: similar to pom1 [Acyrthosiphon pisum]	N/A
bmaa|14982.m02269	135	Brugia malayi		metazoa	bmaa	476	N/A	N/A
bmor|BGIBMGA005689	135	Bombyx mori	1	metazoa	bmor	748	N/A UniProtKB - H9J847 (H9J847_BOMMO) POLAc domain-containing protein	N/A	UNIPROT
bmor|BGIBMGA007555	135	Bombyx mori		metazoa	bmor	605	N/A UniProtKB - H9JDF8 (H9JDF8_BOMMO) SF4 helicase domain-containing protein	N/A	UNIPROT
cbri|WBGene00030748	135	Caenorhabditis briggsae AF16		metazoa	cbri	248	N/A Cbr-polq-1 (POLQ (DNA polymerase theta) homolog)	N/A	ENSEMBL
cbri|WBGene00035155	135	Caenorhabditis briggsae AF16		metazoa	cbri	534	N/A Cbr-twnk-1 (TWiNKle mtDNA helicase homolog)	N/A	NCBI
cele|WBGene00018514	135	Caenorhabditis elegans		metazoa	cele	618	N/A twnk-1 (Caenorhabditis elegans Gene) WBGene00018514	N/A	NCBI
cint|ENSCINP00000018477	135	Ciona intestinalis	2	metazoa	cint	335	N/A UniProtKB - F6Q9I1 (F6Q9I1_CIOIN) POLAc domain-containing protein	N/A	BLASTP homologous POLQ
cint|ENSCINP00000025132	135	Ciona intestinalis		metazoa	cint	219	N/A UniProtKB - F6Q9I1 (F6Q9I1_CIOIN) POLAc domain-containing protein	N/A	BLASTP homologous POLQ
clup|ENSCAFP00000014333	135	Canis lupus familiaris		metazoa	clup	684	N/A twinkle mtDNA helicase [Source:VGNC Symbol;Acc:VGNC:48003]	N/A	ENSEMBL
clup|ENSCAFP00000016906	135	Canis lupus familiaris		metazoa	clup	1761	N/A DNA polymerase theta [Source:NCBI gene;Acc:488003]	N/A	ENSEMBL
clup|ENSCAFP00000021973	135	Canis lupus familiaris		metazoa	clup	546	N/A DNA polymerase nu [Source:VGNC Symbol;Acc:VGNC:44787]	N/A	ENSEMBL
cpip|CPIJ013879	135	Culex pipiens		metazoa	cpip	1178	DNA polymerase theta	N/A
cpip|CPIJ017385	135	Culex pipiens		metazoa	cpip	661	pom1 UniProtKB - B0XE78 (B0XE78_CULQU) Helicase	N/A	UNIPROT
cpip|CPIJ019938	135	Culex pipiens		metazoa	cpip	376	pom1 UniProtKB - B0XL45 (B0XL45_CULQU) Helicase	N/A	UNIPROT
dmel|FBpp0079501	135	Drosophila melanogaster		metazoa	dmel	613	N/A mtDNA-helicase mitochondrial DNA helicase [ Drosophila melanogaster (fruit fly) ]	N/A	NCBI
drer|ENSDARP00000099211	135	Danio rerio		metazoa	drer	1146	N/A poln polymerase (DNA directed) nu [ Danio rerio (zebrafish) ] Gene ID: 566857	N/A	NCBI
drer|ENSDARP00000101613	135	Danio rerio		metazoa	drer	685	N/A twinkle protein, mitochondrial [Danio rerio] Sequence ID: NP_001264527.1	N/A	NCBI
ecab|XP_001489138	135	Equus caballus		metazoa	ecab	900	PREDICTED: polymerase (DNA directed) nu [Equus caballus]	N/A
ecab|XP_001499990	135	Equus caballus		metazoa	ecab	682	PREDICTED: similar to twinkle [Equus caballus]	N/A
ggal|ENSGALP00000025261	135	Gallus gallus		metazoa	ggal	660	N/A DNA polymerase nu [Source:NCBI gene;Acc:422892]	N/A	ENSEMBL
ggal|ENSGALP00000028267	135	Gallus gallus		metazoa	ggal	247	N/A UniProtKB - H9L0S8 (H9L0S8_CHICK) SF4 helicase domain-containing protein	3.6.4.12	UNIPROT
hsap|ENSP00000309595	135	Homo sapiens		metazoa	hsap	684	N/A TWNK twinkle mtDNA helicase [ Homo sapiens (human) ] Gene ID: 56652	3.6.4.12	NCBI
hsap|ENSP00000372316	135	Homo sapiens		metazoa	hsap	900	N/A POLN DNA polymerase nu [ Homo sapiens (human) ] Gene ID: 353497	2.7.7.7	NCBI
isca|EEC08592	135	Ixodes scapularis		metazoa	isca	557	twinkle protein, putative [Ixodes scapularis]	N/A
mdom|ENSMODP00000014995	135	Monodelphis domestica		metazoa	mdom	659	N/A TWNK twinkle mtDNA helicase [ Monodelphis domestica (gray short-tailed opossum) ] Gene ID: 100029801	N/A	NCBI
mdom|ENSMODP00000035244	135	Monodelphis domestica		metazoa	mdom	873	N/A POLN DNA polymerase nu [ Monodelphis domestica (gray short-tailed opossum) ] Gene ID: 100022326	N/A	NCBI
mmul|XP_001109287	135	Macaca mulatta		metazoa	mmul	684	PREDICTED: twinkle protein, mitochondrial-like [Macaca mulatta]	N/A
mmul|XP_002802209	135	Macaca mulatta		metazoa	mmul	1484	PREDICTED: DNA polymerase nu-like [Macaca mulatta]	N/A
mmus|ENSMUSP00000026227	135	Mus musculus		metazoa	mmus	685	N/A Twnk twinkle mtDNA helicase [ Mus musculus (house mouse) ] Gene ID: 226153	3.6.4.12	NCBI
mmus|ENSMUSP00000036110	135	Mus musculus		metazoa	mmus	866	N/A Poln DNA polymerase N [ Mus musculus (house mouse) ]	2.7.7.7	NCBI
nvec|e_gw.117.51.1	135	Nematostella vectensis	2	metazoa	nvec	425	N/A NEMVEDRAFT_v1g113379 Description DNA polymerase [Source:UniProtKB/TrEMBL;Acc:A7SCG9]	N/A	ENSEMBL
nvec|e_gw.50.20.1	135	Nematostella vectensis		metazoa	nvec	369	N/A Gene: NEMVEDRAFT_v1g98586 Description Predicted protein [Source:UniProtKB/TrEMBL;Acc:A7RZD6] HELICASE	N/A	ENSEMBL
nvec|e_gw.51.179.1	135	Nematostella vectensis		metazoa	nvec	204	N/A Gene: NEMVEDRAFT_v1g98820 Description Predicted protein [Source:UniProtKB/TrEMBL;Acc:A7RZN4]	N/A	ENSEMBL
oana|ENSOANP00000011663	135	Ornithorhynchus anatinus		metazoa	oana	457	N/A LOC100681837 twinkle protein, mitochondrial-like [ Ornithorhynchus anatinus (platypus) ] Gene ID: 100681837	N/A	NCBI
oana|ENSOANP00000011664	135	Ornithorhynchus anatinus		metazoa	oana	589	N/A UniProtKB - F6W3S8 (F6W3S8_ORNAN) SF4 helicase domain-containing protein Gene LOC114817231	N/A	UNIPROT
phum|PHUM149580	135	Pediculus humanus		metazoa	phum	691	N/A Phum_PHUM149580 twinkle protein, putative [ Pediculus humanus corporis (human body louse) ] Gene ID: 8236403	N/A	NCBI
pram|fgenesh1_pg.C_scaffold_679000002	135	Phytophthora ramorum		metazoa	pram	759	N/A UniProtKB - H3H6T1 (H3H6T1_PHYRM) HELICASE	N/A	UNIPROT
pram|fgenesh1_pg.C_scaffold_9000107	135	Phytophthora ramorum		metazoa	pram	808	N/A UniProtKB - H3GG08 (H3GG08_PHYRM) HELICASE	N/A	UNIPROT
ptro|ENSPTRP00000050357	135	Pan troglodytes		metazoa	ptro	458	N/A TWNK twinkle mtDNA helicase [ Pan troglodytes (chimpanzee) ] Gene ID: 745279	3.6.4.12	NCBI
ptro|ENSPTRP00000058603	135	Pan troglodytes		metazoa	ptro	900	N/A POLN DNA polymerase nu [ Pan troglodytes (chimpanzee) ] Gene ID: 739657	2.7.7.7	NCBI
rnor|ENSRNOP00000034638	135	Rattus norvegicus		metazoa	rnor	864	N/A Poln DNA polymerase nu [ Rattus norvegicus (Norway rat) ] Gene ID: 102555079	N/A	NCBI
rnor|ENSRNOP00000034807	135	Rattus norvegicus		metazoa	rnor	683	N/A Twnk twinkle mtDNA helicase [ Rattus norvegicus (Norway rat) ] Gene ID: 309441	N/A	NCBI
sman|Smp_044890	135	Schistosoma mansoni	3	metazoa	sman	269	ENSANGP00000000580-related	N/A
sman|Smp_055500	135	Schistosoma mansoni	1	metazoa	sman	787	DNA polymerase I, putative theta?	N/A
sman|Smp_100290	135	Schistosoma mansoni		metazoa	sman	295	ENSANGP00000000580-related	N/A
sman|Smp_146360	135	Schistosoma mansoni		metazoa	sman	291	expressed protein	N/A
sman|Smp_177240	135	Schistosoma mansoni		metazoa	sman	274	conserved hypothetical protein	N/A
tnig|ENSTNIP00000016861	135	Tetraodon nigroviridis		metazoa	tnig	645	N/A polymerase (DNA directed) nu [Source:ZFIN;Acc:ZDB-GENE-100917-1]	N/A	ENSEMBL
tnig|ENSTNIP00000017444	135	Tetraodon nigroviridis		metazoa	tnig	630	N/A twinkle mtDNA helicase [Source:ZFIN;Acc:ZDB-GENE-030131-5569]	N/A	ENSEMBL
trub|ENSTRUP00000011026	135	Takifugu rubripes		metazoa	trub	653	N/A polymerase (DNA directed) nu [Source:ZFIN;Acc:ZDB-GENE-100917-1]	N/A	ENSEMBL
trub|ENSTRUP00000011339	135	Takifugu rubripes		metazoa	trub	647	N/A Twinkle mtDNA helicase [Source:NCBI gene;Acc:101065637]	N/A	ENSEMBL
tadh|e_gw1.1.287.1	135	Trichoplax adhaerens		parabasalids	tadh	439	N/A UniProtKB - B3RLA4 (B3RLA4_TRIAD) SF4 helicase domain-containing protein	N/A	UNIPROT
tann|TA20960	135	Theileria annulata strain Ankara	1	parabasalids	tann	1786	DNA polymerase i, putative	N/A
tvag|TVAG_045980	135	Trichomonas vaginalis G3	1	parabasalids	tvag	710	DNA polymerase I, putative	N/A
cmer|CMT452C	135	Cyanidioschyzon merolae strain 10D		viridiplantae	cmer	822	N/A CYME_CMT452C mitochondrial DNA helicase Twinkle [ Cyanidioschyzon merolae strain 10D ]	N/A	NCBI
cmer|CMT462C	135	Cyanidioschyzon merolae strain 10D	1	viridiplantae	cmer	1451	N/A CYME_CMT462C bacterial DNA polymerase I [ Cyanidioschyzon merolae strain 10D ] Gene ID: 16997666	N/A	NCBI
micr|ACO67005	135	Micromonas sp. RCC299	1	viridiplantae	micr	953	predicted protein [Micromonas sp. RCC299]DNA polymerase A	N/A
otau|0500010032	135	Ostreococcus tauri		viridiplantae	otau	539	N/A	N/A
rcom|28953.m000079	135	Ricinus communis	1	viridiplantae	rcom	267	DNA PF00476 PTHR10133 2.7.7.7 K02335 AT3G20540.2 POLGAMMA1 polymerase gamma 1	N/A	plantgDB
tpse|e_gw1.8.10.1	135	Thalassiosira pseudonana CCMP1335		viridiplantae	tpse	610	N/A Predicted mitochondrial DNA helicase twinkle	N/A	PhycoCosm
tpse|estExt_Genewise1Plus.C_bd_7x470004	135	Thalassiosira pseudonana CCMP1335		viridiplantae	tpse	730	N/A	N/A
tpse|thaps1_ua_kg.chr_6000357	135	Thalassiosira pseudonana CCMP1335		viridiplantae	tpse	500	N/A	N/A

## Sheet: POLI B
OG5_136918	POLI B
[Accession]	[Group Size]	[Taxon Name]	nº genes/specie	PHYLA	[Taxon Code]	[Length]	[Product]	[EC Numbers]	Additional information/source
bant|YP_020306	20	Bacillus anthracis str. 'Ames Ancestor'		bacteria	bant	315	DNA polymerase III subunit epsilon [Bacillus anthracis str. Ames Ancestor]	N/A
cpne|NP_224610	20	Chlamydophila pneumoniae CWL029		bacteria	cpne	237	DNA polymerase III subunit epsilon [Chlamydophila pneumoniae CWL029]	N/A
BSAL_33270		Bodo saltans	1	euglenozoa			mitochondrial DNA polymerase I protein B, putative [Tritryp]
lbra|LbrM.13.0070	20	Leishmania braziliensis	1	euglenozoa	lbra	1419	mitochondrial DNA polymerase I protein B, putative	N/A
linf|LinJ.13.0080	20	Leishmania infantum	1	euglenozoa	linf	1430	mitochondrial DNA polymerase I protein B, putative	N/A
lmaj|LmjF.13.0080	20	Leishmania major strain Friedlin	1	euglenozoa	lmaj	1429	mitochondrial DNA polymerase I protein B, putative	N/A
lmex|LmxM.13.0080	20	Leishmania mexicana	1	euglenozoa	lmex	1429	mitochondrial DNA polymerase I protein B, putative	N/A
tbrg|Tbg972.11.5330	20	Trypanosoma brucei gambiense	1	euglenozoa	tbrg	1404	hypothetical protein, conserved,mitochondrial DNA polymerase I	N/A
tbru|Tb11.02.2300	20	Trypanosoma brucei	1	euglenozoa	tbru	1404	mitochondrial DNA polymerase I protein B	N/A
tbru|Tb427tmp.02.2300	20	Trypanosoma brucei	1	euglenozoa	tbru	1404	mitochondrial DNA polymerase I protein B	N/A
tcon|TcIL3000.0.60760	20	Trypanosoma congolense		euglenozoa	tcon	732		N/A
tcon|TcIL3000.11.4800	20	Trypanosoma congolense	1	euglenozoa	tcon	1405	mitochondrial DNA polymerase I protein B, putative,DNA polymerase I-like protein B	N/A
tcru|Tc00.1047053506227.80	20	Trypanosoma cruzi strain CL Brener	1	euglenozoa	tcru	1417	mitochondrial DNA polymerase I protein B, putative	N/A	Esmeraldo like Strain [Tritryp]
tcru|Tc00.1047053511847.60	20	Trypanosoma cruzi strain CL Brener	1	euglenozoa	tcru	1473	mitochondrial DNA polymerase I protein B, putative	N/A	Non-Esmeraldo like Strain [Tritryp]
tviv|TvY486_1104780	20	Trypanosoma vivax	1	euglenozoa	tviv	1225	mitochondrial DNA polymerase I protein B, putative, (fragment)	N/A
atha|NP_198046	20	Arabidopsis thaliana		viridiplantae	atha	316	exonuclease family protein [Arabidopsis thaliana]	N/A	Polynucleotidyl transferase, ribonuclease H-like superfamily protein [NCBI]
atha|NP_851082	20	Arabidopsis thaliana		viridiplantae	atha	316	exonuclease family protein [Arabidopsis thaliana]	N/A	Polynucleotidyl transferase, ribonuclease H-like superfamily protein [NCBI]
atha|NP_851083	20	Arabidopsis thaliana		viridiplantae	atha	316	exonuclease family protein [Arabidopsis thaliana]	N/A	Polynucleotidyl transferase, ribonuclease H-like superfamily protein [NCBI]
atha|NP_974842	20	Arabidopsis thaliana		viridiplantae	atha	316	exonuclease family protein [Arabidopsis thaliana]	N/A	Polynucleotidyl transferase, ribonuclease H-like superfamily protein [NCBI]
osat|NP_001049864	20	Oryza sativa Japonica Group		viridiplantae	osat	313	Os03g0301400 [Oryza sativa (japonica cultivar-group)]	N/A	DnaQ-like (or DEDD) 3'-5' exonuclease domain superfamily [NCBI]
rcom|30128.m008882	20	Ricinus communis		viridiplantae	rcom	334	exonuclease,	N/A

## Sheet: POLI C
OG5_148406	POLG C
[Accession]	[Group Size]	[Taxon Name]	nº genes/specie	PHYLA	[Taxon Code]	[Length]	[Product]	[EC Numbers]	Additional information/source
BSAL_89100		Bodo saltans	1	euglenozoa			mitochondrial DNA polymerase I protein fragment, putative [Tritryp]
lbra|LbrM.14.0890	11	Leishmania braziliensis	1	euglenozoa	lbra	1628	mitochondrial DNA polymerase I protein C, putative	N/A
linf|LinJ.14.0980	11	Leishmania infantum	1	euglenozoa	linf	1548	mitochondrial DNA polymerase I protein C, putative	N/A
lmaj|LmjF.14.0920	11	Leishmania major strain Friedlin	1	euglenozoa	lmaj	1548	mitochondrial DNA polymerase I protein C, putative	N/A
lmex|LmxM.14.0920	11	Leishmania mexicana	1	euglenozoa	lmex	1538	mitochondrial DNA polymerase I protein C, putative	N/A
tbrg|Tbg972.7.4480	11	Trypanosoma brucei gambiense	1	euglenozoa	tbrg	1649	mitochondrial DNA polymerase I protein C	N/A
tbru|Tb427.07.3990	11	Trypanosoma brucei	1	euglenozoa	tbru	1649	mitochondrial DNA polymerase I protein C	N/A
tbru|Tb927.7.3990	11	Trypanosoma brucei	1	euglenozoa	tbru	1649	mitochondrial DNA polymerase I protein C	N/A
tcon|TcIL3000.7.3180	11	Trypanosoma congolense	1	euglenozoa	tcon	1642	mitochondrial DNA polymerase I protein C, putative	N/A
tcru|Tc00.1047053506659.20	11	Trypanosoma cruzi strain CL Brener	1	euglenozoa	tcru	1499	mitochondrial DNA polymerase I protein C, putative	N/A	Esmeraldo like Strain [Tritryp]
tcru|Tc00.1047053508865.20	11	Trypanosoma cruzi strain CL Brener	1	euglenozoa	tcru	1627	mitochondrial DNA polymerase I protein C, putative	N/A	Non-Esmeraldo like Strain [Tritryp]
tviv|TvY486_0703990	11	Trypanosoma vivax	1	euglenozoa	tviv	1581	mitochondrial DNA polymerase I protein C, (fragment)	N/A

## Sheet: POLI D
POLI D	OG5_145211
[Accession]	[Group Size]	[Taxon Name]	nº genes/specie	PHYLA	[Taxon Code]	[Length]	[Product]	[EC Numbers]	Additional information/source
bpse|YP_333053.1	12	Burkholderia pseudomallei 1710b	1	bacteria	bpse	774	38L [Burkholderia pseudomallei 1710b]	N/A
lbra|LbrM.13.1490	12	Leishmania braziliensis	1	euglenozoa	lbra	1578	mitochondrial DNA polymerase I protein D, putative	N/A
linf|LinJ.13.1370	12	Leishmania infantum	1	euglenozoa	linf	1579	mitochondrial DNA polymerase I protein D, putative	N/A
lmaj|LmjF.13.1630	12	Leishmania major strain Friedlin	1	euglenozoa	lmaj	1577	mitochondrial DNA polymerase I protein D, putative	N/A
lmex|LmxM.13.1630	12	Leishmania mexicana	1	euglenozoa	lmex	1579	mitochondrial DNA polymerase I protein D, putative	N/A
tbrg|Tbg972.11.3630	12	Trypanosoma brucei gambiense	1	euglenozoa	tbrg	1629	mitochondrial DNA polymerase I protein D, putative	N/A
tbru|Tb11.02.0770	12	Trypanosoma brucei	1	euglenozoa	tbru	1629	mitochondrial DNA polymerase I protein D, putative	N/A
tbru|Tb427tmp.02.0770	12	Trypanosoma brucei	1	euglenozoa	tbru	1629	mitochondrial DNA polymerase I protein D, putative	N/A
tcon|TcIL3000.0.15650	12	Trypanosoma congolense	3	euglenozoa	tcon	525		N/A	mitochondrial DNA polymerase I protein D, putative	Tritrp
tcon|TcIL3000.0.24780	12	Trypanosoma congolense		euglenozoa	tcon	724		N/A	mitochondrial DNA polymerase I protein D, putative	Tritrp
tcon|TcIL3000.11.3070	12	Trypanosoma congolense		euglenozoa	tcon	1629	mitochondrial DNA polymerase I protein D, putative	N/A
tcru|Tc00.1047053509587.10	12	Trypanosoma cruzi strain CL Brener	1	euglenozoa	tcru	1607	mitochondrial DNA polymerase I protein D, putative	N/A

## Sheet: POLG
OG5_130544
[Accession]	[Group Size]	[Taxon Name]	nº genes/specie	PHYLA	[Taxon Code]	[Length]	[Product]	[EC Numbers]	Additional comments
mbre|gw1.8.75.1	54	Monosiga brevicollis MX1	1	choanoflagellata	mbre	882	N/A Mitochondrial DNA polymerase gamma, catalytic subunit	N/A	MycoCosm
afum|Afu5g12640	54	Aspergillus fumigatus Af293	1	fungi	afum	1136	DNA polymerase gamma	N/A	MycoCosm
anid|AN0040	54	Emericella nidulans	1	fungi	anid	1135	Uncharacterized ORF; S. cerevisiae ortholog MIP1 has DNA-directed DNA polymerase activity, 3-5 exonuclease activity, DNA binding, has role in mitochondrial DNA replication and localizes to mitochondrion	N/A
aory|AO090120000390	54	Aspergillus oryzae RIB40	1	fungi	aory	1017	mitochondrial DNA polymerase gamma, catalytic subunit	N/A
calb|CAWT_05211	54	Candida albicans	1	fungi	calb	1336	Candida albicans WO1 DNA polymerase gamma	N/A
calb|calb_sc5314__orf19.3431	54	Candida albicans	1	fungi	calb	1229	Uncharacterized ORF; S. cerevisiae ortholog MIP1 has DNA binding, DNA-directed DNA polymerase activity, 3-5 exonuclease activity, has role in mitochondrial DNA replication and localizes to mitochondrion	N/A
cgla|XP_445920	54	Candida glabrata CBS 138	1	fungi	cgla	1284	unnamed protein product [Candida glabrata] similar to uniprot|P15801 Saccharomyces cerevisiae YOR330c MIP1	N/A
cimm|CIMG_09312T0	54	Coccidioides immitis RS	1	fungi	cimm	1143	Coccidioides immitis RS DNA polymerase gamma	N/A	NCBI
cneg|CNAG_06769T0	54	Cryptococcus neoformans var. grubii H99	1	fungi	cneg	1434	Cryptococcus neoformans grubii H99 gamma DNA-directed DNA polymerase	N/A
cneo|CNBG_6201T0	54	Cryptococcus bacillisporus	1	fungi	cneo	1339	Cryptococcus neoformans Serotype B gamma DNA-directed DNA polymerase	N/A
cpos|CPAG_08234	54	Coccidioides posadasii RMSCC 3488	1	fungi	cpos	1143	Coccidioides posadasii RMSCC 3488 DNA polymerase gamma (translation) (1143 aa)	N/A
dhan|XP_460911	54	Debaryomyces hansenii CBS767	1	fungi	dhan	1342	hypothetical protein DEHA0F13728g [Debaryomyces hansenii CBS767] DNA_pol_A; Family A polymerase primarily fills DNA gaps that arise during DNA repair, recombination and replication	N/A
egos|ADR357C	54	Eremothecium gossypii	1	fungi	egos	1131	Q759C0_ASHGO ADR357Cp DNA_pol_A; Family A polymerase primarily fills DNA gaps that arise during DNA repair, recombination and replication	N/A	NCBI
gzea|FGST_06308	54	Gibberella zeae PH-1	1	fungi	gzea	1139	Fusarium graminearum DNA polymerase gamma (translation) (1139 aa)	N/A	NCBI
klac|XP_455197	54	Kluyveromyces lactis NRRL Y-1140	1	fungi	klac	1190	unnamed protein product [Kluyveromyces lactis] Mip1 [Kluyveromyces lactis] GenBank: QEU58398.1	N/A
lbic|e_gww1.1.4.1	54	Laccaria bicolor S238N-H82	1	fungi	lbic	1065	N/A KOG3657Mitochondrial DNA polymerase gamma, catalytic subunit	N/A	NCBI
ncra|NCU00276T0	54	Neurospora crassa OR74A	1	fungi	ncra	1457	Neurospora crassa OR74A (finished) MIP1-like DNA polymerase	2.7.7.7	MycoCosm
pchr|e_gwh2.2.26.1	54	Phanerochaete chrysosporium	1	fungi	pchr	1069	N/A KOG3657Mitochondrial DNA polymerase gamma, catalytic subunit	N/A
psti|XP_001385083	54	Scheffersomyces stipitis CBS 6054	1	fungi	psti	1061	mitochondrial DNA polymerase catalytic subunit [Pichia stipitis CBS 6054]	N/A	MycoCosm
scer|scer_s288c__YOR330C	54	Saccharomyces cerevisiae S288c	1	fungi	scer	1255	Catalytic subunit of the mitochondrial DNA polymerase; conserved C-terminal segment is required for the maintenance of mitochondrial genome; related to human POLG, which has been associated with mitochondrial diseases	2.7.7.7
spom|NP_588025	54	Schizosaccharomyces pombe	1	fungi	spom	1018	mitochondrial DNA polymerase gamma catalytic subunit [Schizosaccharomyces pombe]	2.7.7.7
ylip|XP_505619	54	Yarrowia lipolytica CLIB122	1	fungi	ylip	1046	YALI0F19404p [Yarrowia lipolytica] DNA polymerase family A-domain-containing protein	N/A
nvec|gw.62.13.1	54	Nematostella vectensis	1	metazoa	nvec	1139	N/A DNA polymerase family A	N/A
aaeg|AAEL015671-PA	54	Aedes aegypti	1	metazoa	aaeg	657	N/A DNA polymerase subunit gamma-1, mitochondrial NCBI	N/A	NCBI
agam|AGAP000139-PA	54	Anopheles gambiae str. PEST	1	metazoa	agam	1135	N/A DNA polymerase gamma [Source:VB Community Annotation]	N/A	ENSEMBL
amel|XP_395230	54	Apis mellifera	1	metazoa	amel	1086	PREDICTED: similar to tamas CG8987-PA [Apis mellifera]	N/A
apis|XP_001950479	54	Acyrthosiphon pisum	1	metazoa	apis	1303	PREDICTED: similar to DNA polymerase subunit gamma 1, mitochondrial, partial [Acyrthosiphon pisum]	N/A
bmaa|13792.m00111	54	Brugia malayi	1	metazoa	bmaa	978	N/A	N/A
cbri|WBGene00039821	54	Caenorhabditis briggsae AF16	2	metazoa	cbri	1587	N/A Transport protein particle (TRAPP) component	N/A	Wormdatabase
cbri|WBGene00039918	54	Caenorhabditis briggsae AF16	1	metazoa	cbri	854	N/A C. elegans orthologue polg-1	N/A	Wormdatabase
cele|WBGene00013258	54	Caenorhabditis elegans	1	metazoa	cele	1072	N/A polg-1 [ WBGene00013258 ] Description POLG (Mitochondrial DNA POLymerase Gamma) [Source:UniProtKB/TrEMBL;Acc:Q9U208]	N/A	Wormdatabase
cint|ENSCINP00000002612	54	Ciona intestinalis	1	metazoa	cint	1052	N/A DNA polymerase subunit gamma-1-like [Ciona intestinalis] NCBI Reference Sequence: XP_002125927.3	N/A	NCBI
clup|ENSCAFP00000017511	54	Canis lupus familiaris	1	metazoa	clup	1235	N/A DNA polymerase gamma, catalytic subunit	N/A	NCBI
cpip|CPIJ012266	54	Culex pipiens	1	metazoa	cpip	1151	DNA polymerase subunit gamma 1, mitochondrial	N/A
dmel|FBpp0080148	54	Drosophila melanogaster	1	metazoa	dmel	1145	N/A tam tamas [ Drosophila melanogaster (fruit fly) ] Gene ID: 34792 DNA polymerase gamma NCBI Reference Sequence: XP_002125927.3	2.7.7.7	NCBI
drer|ENSDARP00000080832	54	Danio rerio	2	metazoa	drer	1203	N/A DNA polymerase subunit gamma-1 [Danio rerio]NCBI Reference Sequence: XP_001921130.3	N/A	NCBI
drer|ENSDARP00000093926	54	Danio rerio		metazoa	drer	1017	N/A	N/A
ecab|XP_001503097	54	Equus caballus	1	metazoa	ecab	1219	PREDICTED: similar to DNA polymerase subunit gamma-1 (Mitochondrial DNA polymerase catalytic subunit) (PolG-alpha) [Equus caballus]	N/A
ggal|ENSGALP00000037807	54	Gallus gallus	1	metazoa	ggal	954	N/A DNA polymerase gamma, catalytic subunit [Source:NCBI gene;Acc:404292]	N/A	ENSEMBL
hsap|ENSP00000268124	54	Homo sapiens	1	metazoa	hsap	1239	N/A DNA polymerase gamma, catalytic subunit	2.7.7.7	NCBI
isca|EEC18857	54	Ixodes scapularis	1	metazoa	isca	1055	DNA polymerase gamma, putative [Ixodes scapularis]	N/A
mdom|ENSMODP00000024410	54	Monodelphis domestica	1	metazoa	mdom	1146	N/A DNA polymerase gamma, catalytic subunit [Source:NCBI gene;Acc:100016380]	N/A	ENSEMBL
mmul|XP_001092360	54	Macaca mulatta	1	metazoa	mmul	1228	PREDICTED: DNA polymerase subunit gamma-1 [Macaca mulatta]	N/A
mmus|ENSMUSP00000035345	54	Mus musculus	1	metazoa	mmus	1237	N/A mitochondrial DNA polymerase gamma [Mus musculus] GenBank: AAF82772.1	2.7.7.7	NCBI
oana|ENSOANP00000026132	54	Ornithorhynchus anatinus	1	metazoa	oana	511	N/A DNA polymerase gamma, catalytic subunit [Source:HGNC Symbol;Acc:HGNC:9179]	N/A	ENSEMBL
phum|PHUM216960	54	Pediculus humanus	1	metazoa	phum	1124	N/A DNA polymerase subunit gamma, putative	N/A	NCBI
ptro|ENSPTRP00000012706	54	Pan troglodytes	1	metazoa	ptro	1236	N/A DNA polymerase gamma, catalytic subunit	2.7.7.7
rnor|ENSRNOP00000047900	54	Rattus norvegicus	1	metazoa	rnor	1237	N/A DNA polymerase gamma, catalytic subunit [Source:RGD Symbol;Acc:620057]	2.7.7.7	ENSEMBL
sman|Smp_072300	54	Schistosoma mansoni	3	metazoa	sman	519	DNA polymerase I, putative	N/A
sman|Smp_072310	54	Schistosoma mansoni		metazoa	sman	672	dna polymerase gamma subunit 1 (ec 2.7.7.7) (mitochondrial dnapolymerase catalytic subunit)-related	N/A
sman|Smp_161380	54	Schistosoma mansoni		metazoa	sman	870	DNA polymerase gamma, putative	N/A	ENSEMBL
tadh|estExt_fgeneshTA2_pg.C_150020	54	Trichoplax adhaerens	1	metazoa	tadh	1147	N/A UniProtKB - B3S7Y7 (B3S7Y7_TRIAD) Mitochondrial DNA polymerase catalytic subunit Gene TRIADDRAFT_64268	N/A	UNIPROT
tnig|ENSTNIP00000015124	54	Tetraodon nigroviridis	1	metazoa	tnig	1169	N/A polymerase (DNA directed), gamma [Source:ZFIN;Acc:ZDB-GENE-060303-1]	N/A	ENSEMBL
trub|ENSTRUP00000000907	54	Takifugu rubripes	1	metazoa	trub	1173	N/A DNA polymerase gamma, catalytic subunit [Source:NCBI gene;Acc:101072474]	N/A	ENSEMBL

## Sheet: POLA
OG5_128177	ALPHA CAT
[Accession]	[Group Size]	[Taxon Name]	nº genes/specie	PHYLA	[Taxon Code]	[Length]	[Product]	[EC Numbers]	Additional information/source
bbov|XP_001610630.1	97	Babesia bovis T2Bo	1	alveolata	bbov	1483	DNA polymerase alpha subunit [Babesia bovis T2Bo]	N/A
chom|Chro.30484	97	Cryptosporidium hominis TU502	1	alveolata	chom	556	DNA polymerase alpha, DNAPol alpha	N/A
cmur|CMU_030670	97	Cryptosporidium muris RN66	1	alveolata	cmur	1562	DNA polymerase family protein	N/A
cpar|cgd3_4290	97	Cryptosporidium parvum Iowa II	1	alveolata	cpar	1488	DNA polymerase alpha catalytic subunit	N/A
ddis|polA1	97	Dictyostelium discoideum AX4		alveolata	ddis	1510	N/A	2.7.7.7
edis|EDI_113170	97	Entamoeba dispar SAW760	1	alveolata	edis	1132	DNA polymerase alpha catalytic subunit, putative	N/A
ehis|EHI_151520	97	Entamoeba histolytica HM-1:IMSS	1	alveolata	ehis	1132	DNA polymerase alpha catalytic subunit, putative	N/A
ncan|NCLIV_062650	97	Neospora caninum	1	alveolata	ncan	1999	DNA polymerase alpha catalytic subunit, putative	N/A
pber|PBANKA_061320	97	Plasmodium berghei str. ANKA	1	alveolata	pber	1709	DNA polymerase alpha, putative	N/A
pcha|PCHAS_061490	97	Plasmodium chabaudi chabaudi	1	alveolata	pcha	1697	DNA polymerase alpha, putative	N/A
pfal|PFD0590c	97	Plasmodium falciparum 3D7	1	alveolata	pfal	1912	DNA polymerase alpha	N/A
pkno|PKH_030300	97	Plasmodium knowlesi strain H	1	alveolata	pkno	1880	DNA polymerase alpha, putative	N/A
pviv|PVX_000650	97	Plasmodium vivax SaI-1	1	alveolata	pviv	1707	DNA polymerase alpha, putative	N/A
pyoe|PY06115	97	Plasmodium yoelii yoelii str. 17XNL	1	alveolata	pyoe	906	DNA polymerase alpha-related	N/A
tann|TA03330	97	Theileria annulata strain Ankara	1	alveolata	tann	1074	DNA polymerase alpha, catalytic subunit, putative	N/A
tgon|TGME49_017910	97	Toxoplasma gondii	1	alveolata	tgon	2017	DNA polymerase alpha catalytic subunit	N/A
tthe|47.m00199	97	Tetrahymena thermophila SB210	1	alveolata	tthe	1395	DNA polymerase catalytic subunit	N/A
einv|EIN_099620	97	Entamoeba invadens IP1	1	amoebozoa	einv	1126	DNA polymerase, putative	N/A
mbre|gw1.5.19.1	97	Monosiga brevicollis MX1		choanoflagellata	mbre	1089	N/A	N/A
BSAL_74385		Bodo saltans	1	euglenozoa			DNA polymerase alpha catalytic partial, putative [Tritryp]
lbra|LbrM.16.1600	97	Leishmania braziliensis	1	euglenozoa	lbra	1341	DNA polymerase I alpha catalytic subunit, putative	N/A
linf|LinJ.16.1640	97	Leishmania infantum	1	euglenozoa	linf	1340	DNA polymerase I alpha catalytic subunit, putative	N/A
lmaj|LmjF.16.1540	97	Leishmania major strain Friedlin	1	euglenozoa	lmaj	1339	DNA polymerase I alpha catalytic subunit, putative	N/A
lmex|LmxM.16.1540	97	Leishmania mexicana	1	euglenozoa	lmex	1340	DNA polymerase I alpha catalytic subunit, putative	N/A
tbrg|Tbg972.8.4690	97	Trypanosoma brucei gambiense	1	euglenozoa	tbrg	1340	DNA polymerase alpha catalytic subunit,DNA polymerase I, putative	2.7.7.7
tbru|Tb427.08.4880	97	Trypanosoma brucei	1	euglenozoa	tbru	1340	DNA polymerase alpha catalytic subunit	2.7.7.7
tbru|Tb927.8.4880	97	Trypanosoma brucei	1	euglenozoa	tbru	1340	DNA polymerase alpha catalytic subunit,DNA polymerase I	2.7.7.7
tcon|TcIL3000.0.02350	97	Trypanosoma congolense	1	euglenozoa	tcon	843		N/A
tcru|Tc00.1047053508837.180	97	Trypanosoma cruzi strain CL Brener	1	euglenozoa	tcru	1335	DNA polymerase I alpha catalytic subunit, putative	N/A
tviv|TvY486_0804330	97	Trypanosoma vivax	1	euglenozoa	tviv	916	DNA polymerase alpha catalytic subunit, (fragment),DNA polymerase I, (fragment)	N/A
glab|GL50581_2660	97	Giardia intestinalis ATCC 50581	1	fornicata	glab	1728	DNA polymerase alpha subunit A	N/A
glae|GLP15_3150	97	Giardia lamblia P15	1	fornicata	glae	1730	DNA polymerase alpha subunit A	N/A
glam|GL50803_27326	97	Giardia lamblia ATCC 50803	1	fornicata	glam	1730	DNA polymerase alpha subunit A	N/A
afum|Afu2g10730	97	Aspergillus fumigatus Af293	1	Fungi	afum	1463	DNA polymerase alpha catalytic subunit,putative	N/A
anid|AN10755	97	Emericella nidulans		Fungi	anid	1460	Uncharacterized ORF	N/A
aory|AO090011000559	97	Aspergillus oryzae RIB40	1	Fungi	aory	1453	DNA polymerase alpha, catalytic subunit	N/A
calb|CAWT_02742	97	Candida albicans	1	Fungi	calb	1471	Candida albicans WO1 DNA polymerase alpha catalytic subunit	N/A
calb|calb_sc5314__orf19.5873	97	Candida albicans	1	Fungi	calb	1471	Uncharacterized ORF; Protein described as DNA directed DNA polymerase alpha; RNA abundance regulated by cell cycle, tyrosol and cell density	N/A
cgla|XP_446650	97	Candida glabrata CBS 138		Fungi	cgla	1454	unnamed protein product [Candida glabrata]	N/A
cimm|CIMG_07889T0	97	Coccidioides immitis RS	1	Fungi	cimm	1464	Coccidioides immitis RS DNA polymerase alpha catalytic subunit	N/A
cneg|CNAG_06607T0	97	Cryptococcus neoformans grubii H99	1	Fungi	cneg	1457	Cryptococcus neoformans grubii H99 DNA polymerase alpha catalytic subunit	N/A
cneo|CNBG_1956T0	97	Cryptococcus bacillisporus	1	Fungi	cneo	1468	Cryptococcus neoformans Serotype B DNA polymerase alpha catalytic subunit	N/A
cpos|CPAG_05636	97	Coccidioides posadasii RMSCC 3488	1	Fungi	cpos	1464	Coccidioides posadasii RMSCC 3488 DNA polymerase alpha catalytic subunit A (translation) (1464 aa)	N/A
dhan|XP_460862	97	Debaryomyces hansenii CBS767		Fungi	dhan	1470	hypothetical protein DEHA0F12474g [Debaryomyces hansenii CBS767]	N/A
ebie|EBI_24588	97	Enterocytozoon bieneusi	1	Fungi	ebie	498	DNA polymerase alpha catalytic subunit	N/A
ecun|ECU05_0990	97	Encephalitozoon cuniculi GB-M1	1	Fungi	ecun	956	DNA-DIRECTED DNA POLYMERASE ALPHA	N/A
egos|AER381C	97	Eremothecium gossypii	1	Fungi	egos	1435	Q755Y6_ASHGO DNA polymerase	N/A
eint|Ein05_1010	97	Encephalitozoon intestinalis	1	Fungi	eint	953	DNA-DIRECTED DNA POLYMERASE ALPHA	N/A
klac|XP_452791	97	Kluyveromyces lactis NRRL Y-1140		Fungi	klac	1430	unnamed protein product [Kluyveromyces lactis]	N/A
lbic|gww1.24.2.1	97	Laccaria bicolor S238N-H82		Fungi	lbic	1194	N/A	N/A
ncra|NCU07870T0	97	Neurospora crassa OR74A	1	Fungi	ncra	1480	Neurospora crassa OR74A (finished) DNA polymerase alpha catalytic subunit	N/A
pchr|e_gww2.3.30.1	97	Phanerochaete chrysosporium		Fungi	pchr	1428	N/A	N/A
psti|XP_001386860	97	Scheffersomyces stipitis CBS 6054	1	Fungi	psti	1463	DNA-directed DNA polymerase alpha Required for mitotic DNA synthesis, premeiotic DNA synthesis, recombination, and full sporulation [Pichia stipitis CBS 6054]	N/A
scer|scer_s288c__YNL102W	97	Saccharomyces cerevisiae S288c	1	Fungi	scer	1469	Catalytic subunit of the DNA polymerase I alpha-primase complex, required for the initiation of DNA replication during mitotic DNA synthesis and premeiotic DNA synthesis	2.7.7.7
spom|NP_594186	97	Schizosaccharomyces pombe	1	Fungi	spom	1405	DNA polymerase alpha catalytic subunit (PMID 2034212) [Schizosaccharomyces pombe]	2.7.7.7
ylip|XP_503837	97	Yarrowia lipolytica CLIB122		Fungi	ylip	1375	YALI0E11869p [Yarrowia lipolytica]	N/A
aaeg|AAEL008247-PA	97	Aedes aegypti		Metazoa	aaeg	1508	N/A	N/A
agam|AGAP001929-PA	97	Anopheles gambiae str. PEST		Metazoa	agam	1508	N/A	N/A
amel|XP_001121438	97	Apis mellifera	1	Metazoa	amel	1239	PREDICTED: similar to DNA polymerase alpha catalytic subunit [Apis mellifera]	N/A
bmaa|14990.m07815	97	Brugia malayi		Metazoa	bmaa	1293	N/A	N/A
bmor|BGIBMGA003396	97	Bombyx mori		Metazoa	bmor	1379	N/A	N/A
cbri|WBGene00033984	97	Caenorhabditis briggsae AF16		Metazoa	cbri	1473	N/A	N/A
cele|WBGene00012936	97	Caenorhabditis elegans		Metazoa	cele	1428	N/A	N/A
cint|ENSCINP00000003220	97	Ciona intestinalis		Metazoa	cint	1454	N/A	N/A
clup|ENSCAFP00000019931	97	Canis lupus familiaris		Metazoa	clup	1357	N/A	N/A
cpip|CPIJ015260	97	Culex pipiens	1	Metazoa	cpip	1496	DNA polymerase alpha catalytic subunit	N/A
dmel|FBpp0083514	97	Drosophila melanogaster		Metazoa	dmel	1488	N/A	2.7.7.7
drer|ENSDARP00000066632	97	Danio rerio		Metazoa	drer	1389	N/A	N/A
ecab|XP_001494822	97	Equus caballus	1	Metazoa	ecab	1418	PREDICTED: polymerase (DNA directed), alpha 1 isoform 2 [Equus caballus]	N/A
ggal|ENSGALP00000026266	97	Gallus gallus		Metazoa	ggal	1462	N/A	N/A
hsap|ENSP00000368358	97	Homo sapiens		Metazoa	hsap	1468	N/A	2.7.7.7
isca|EEC17676	97	Ixodes scapularis	1	Metazoa	isca	978	DNA polymerase alpha catalytic subunit, putative [Ixodes scapularis]	N/A
mdom|ENSMODP00000009125	97	Monodelphis domestica		Metazoa	mdom	1330	N/A	N/A
mmul|XP_001091195	97	Macaca mulatta	1	Metazoa	mmul	1462	PREDICTED: DNA polymerase alpha catalytic subunit-like [Macaca mulatta]	2.7.7.7
mmus|ENSMUSP00000006856	97	Mus musculus		Metazoa	mmus	1465	N/A	2.7.7.7
nvec|estExt_gwp.C_1020112	97	Nematostella vectensis		Metazoa	nvec	1243	N/A	N/A
phum|PHUM210770	97	Pediculus humanus		Metazoa	phum	1474	N/A	N/A
ptro|ENSPTRP00000037302	97	Pan troglodytes		Metazoa	ptro	1402	N/A	N/A
rnor|ENSRNOP00000018147	97	Rattus norvegicus		Metazoa	rnor	1464	N/A	N/A
sman|Smp_101360	97	Schistosoma mansoni	2	Metazoa	sman	983	DNA polymerase alpha catalytic subunit-related	N/A
sman|Smp_178260	97	Schistosoma mansoni		Metazoa	sman	1017	DNA polymerase alpha catalytic subunit, putative	N/A
tadh|fgeneshTA2_pm.C_scaffold_1000001	97	Trichoplax adhaerens		Metazoa	tadh	1204	N/A	N/A
tnig|ENSTNIP00000010984	97	Tetraodon nigroviridis		Metazoa	tnig	1387	N/A	N/A
trub|ENSTRUP00000019792	97	Takifugu rubripes		Metazoa	trub	1472	N/A	N/A
tvag|TVAG_198840	97	Trichomonas vaginalis G3	2	parabasalids	tvag	1368	DNA polymerase II, putative	N/A
tvag|TVAG_342390	97	Trichomonas vaginalis G3		parabasalids	tvag	1379	DNA polymerase alpha catalytic subunit, putative	N/A
pram|fgenesh1_pg.C_scaffold_6000086	97	Phytophthora ramorum		stramenopiles	pram	1583	N/A	N/A
atha|NP_201511	97	Arabidopsis thaliana	1	viridiplantae	atha	1492	ICU2 (INCURVATA2); DNA-directed DNA polymerase [Arabidopsis thaliana]	2.7.7.7
cmer|CMI176C	97	Cyanidioschyzon merolae strain 10D		viridiplantae	cmer	1527	N/A	N/A
crei|177262	97	Chlamydomonas reinhardtii		viridiplantae	crei	1115	Chlre3	N/A
gzea|FGST_06202	97	Gibberella zeae PH-1	1	viridiplantae	gzea	1455	Fusarium graminearum hypothetical protein similar to DNA polymerase alpha catalytic subunit (translation) (1455 aa)	N/A
micr|ACO64283	97	Micromonas sp. RCC299		viridiplantae	micr	1643	predicted protein [Micromonas sp. RCC299]	N/A
osat|NP_001044920	97	Oryza sativa Japonica Group		viridiplantae	osat	1244	Os01g0868300 [Oryza sativa (japonica cultivar-group)]	2.7.7.7
otau|e_gw1.08.00.11.1	97	Ostreococcus tauri		viridiplantae	otau	1059	N/A	N/A
ppat|fgenesh1_pm.scaffold_257000009	97	Physcomitrella patens subsp. patens		viridiplantae	ppat	1232	N/A	N/A
rcom|30115.m001231	97	Ricinus communis		viridiplantae	rcom	1526	DNA	N/A
tpse|fgenesh1_kg.C_bd_19x4000002	97	Thalassiosira pseudonana CCMP1335		viridiplantae	tpse	1141	N/A	N/A
vcar|XP_002957568	97	Volvox carteri f. nagariensis		viridiplantae	vcar	1606	hypothetical protein VOLCADRAFT_107737 [Volvox carteri f. nagariensis]	N/A

## Sheet: POLD
DELTA	OG5_127429
[Accession]	[Group Size]	[Taxon Name]	nº genes/specie	PHYLA	[Taxon Code]	[Length]	[Product]	[EC Numbers]	Additional information/source
bbov|XP_001610797.1	121	Babesia bovis T2Bo	1	alveolata	bbov	1065	DNA polymerase delta subunit [Babesia bovis T2Bo]	N/A
chom|Chro.60506	121	Cryptosporidium hominis TU502	1	alveolata	chom	487	DNA polymerase family B subunit	N/A
cmur|CMU_020350	121	Cryptosporidium muris RN66	1	alveolata	cmur	1123	DNA polymerase family B, putative	N/A
cpar|cgd6_4410	121	Cryptosporidium parvum Iowa II	1	alveolata	cpar	1084	DNA polymerase delta catalytic subunit. DNAQ-like 3-5 exonuclease; RNAseH fold	N/A
ncan|NCLIV_028330	121	Neospora caninum	1	alveolata	ncan	1219	DNA polymerase (EC 2.7.7.7), related	N/A
pber|PBANKA_050130	121	Plasmodium berghei str. ANKA	1	alveolata	pber	1097	DNA polymerase delta catalytic subunit, putative	N/A
pcha|PCHAS_050140	121	Plasmodium chabaudi chabaudi	1	alveolata	pcha	1097	DNA polymerase delta catalytic subunit, putative	N/A
pfal|PF10_0165	121	Plasmodium falciparum 3D7	1	alveolata	pfal	1094	DNA polymerase delta catalytic subunit	2.7.7.7
pkno|PKH_060110	121	Plasmodium knowlesi strain H	1	alveolata	pkno	1096	DNA polymerase delta catalytic subunit, putative	N/A
pviv|PVX_001720	121	Plasmodium vivax SaI-1	1	alveolata	pviv	1096	DNA polymerase delta catalytic subunit, putative	N/A
pyoe|PY00203	121	Plasmodium yoelii yoelii str. 17XNL	1	alveolata	pyoe	1097	DNA polymerase delta catalytic subunit	N/A
tann|TA06290	121	Theileria annulata strain Ankara	1	alveolata	tann	1088	DNA polymerase delta catalytic subunit (Pold1 homologue), putative	N/A
tgon|TGME49_058030	121	Toxoplasma gondii	1	alveolata	tgon	1268	DNA polymerase delta catalytic subunit, putative	N/A
tthe|91.m00110	121	Tetrahymena thermophila SB210	1	alveolata	tthe	1125	DNA polymerase family B containing protein	N/A
ddis|polD1	121	Dictyostelium discoideum AX4		amoebozoa	ddis	1105	N/A	2.7.7.7
edis|EDI_244370	121	Entamoeba dispar SAW760	1	amoebozoa	edis	1077	DNA polymerase delta catalytic subunit, putative	N/A
ehis|EHI_006690	121	Entamoeba histolytica HM-1:IMSS	1	amoebozoa	ehis	1077	DNA polymerase delta catalytic subunit, putative	N/A
einv|EIN_099220	121	Entamoeba invadens IP1	1	amoebozoa	einv	1078	DNA polymerase delta catalytic subunit, putative	N/A
aful|NP_069333	121	Archaeoglobus fulgidus DSM 4304		archaea	aful	781	DNA polymerase B1 (polB) [Archaeoglobus fulgidus DSM 4304]	2.7.7.7
ckor|YP_001737626	121	Candidatus Korarchaeum cryptofilum OPF8		archaea	ckor	726	DNA polymerase B region [Candidatus Korarchaeum cryptofilum OPF8]	N/A
cmaq|YP_001541158	121	Caldivirga maquilingensis IC-167		archaea	cmaq	781	DNA polymerase Pol2 [Caldivirga maquilingensis IC-167]	N/A
gsul|NP_954286	121	Geobacter sulfurreducens PCA		archaea	gsul	745	DNA polymerase II, putative [Geobacter sulfurreducens PCA]	N/A
halo|NP_279569	121	Halobacterium sp. NRC-1		archaea	halo	901	DNA polymerase B1 [Halobacterium sp. NRC-1]	N/A
hbut|YP_001013090	121	Hyperthermus butylicus DSM 5456		archaea	hbut	804	DNA polymerase II [Hyperthermus butylicus DSM 5456]	N/A
hwal|YP_657473	121	Haloquadratum walsbyi DSM 16790		archaea	hwal	2142	family B DNA-directed DNA polymerase [Haloquadratum walsbyi DSM 16790]	N/A
ihos|YP_001434653	121	Ignicoccus hospitalis KIN4/I		archaea	ihos	786	DNA polymerase II [Ignicoccus hospitalis KIN4/I]	N/A
mjan|NP_247880	121	Methanocaldococcus jannaschii DSM 2661		archaea	mjan	1634	DNA polymerase B1 [Methanocaldococcus jannaschii DSM 2661]	2.7.7.7
mmar|NP_987500	121	Methanococcus maripaludis S2		archaea	mmar	784	DNA polymerase family B protein [Methanococcus maripaludis S2]	N/A
msed|YP_001192217	121	Metallosphaera sedula DSM 5348		archaea	msed	783	DNA polymerase II [Metallosphaera sedula DSM 5348]	N/A
msmi|YP_001273614	121	Methanobrevibacter smithii ATCC 35061		archaea	msmi	595	DNA-dependent DNA polymerase I, PolB1 [Methanobrevibacter smithii ATCC 35061]	N/A
nequ|NP_963362	121	Nanoarchaeum equitans Kin4-M		archaea	nequ	676	hypothetical protein NEQ068 [Nanoarchaeum equitans Kin4-M]	N/A
smar|YP_001040896	121	Staphylothermus marinus F1		archaea	smar	801	DNA polymerase II [Staphylothermus marinus F1]	N/A
ssol|NP_341651	121	Sulfolobus solfataricus P2		archaea	ssol	764	DNA polymerase III (DNA polymerase B3) (pfu polymerase). (dpo3) [Sulfolobus solfataricus P2]	2.7.7.7
tvol|NP_111342	121	Thermoplasma volcanium GSS1		archaea	tvol	798	DNA polymerase II [Thermoplasma volcanium GSS1]	N/A
ctep|NP_663155	121	Chlorobium tepidum TLS		bacteria	ctep	806	DNA polymerase family B protein [Chlorobium tepidum TLS]	N/A
ecol|AP_000724	121	Escherichia coli str. K-12 substr. W3110		bacteria	ecol	783	DNA polymerase II [Escherichia coli str. K-12 substr. W3110]	2.7.7.7
sent|NP_454709	121	Salmonella enterica subsp. enterica serovar Typhi str. CT18		bacteria	sent	783	DNA polymerase II [Salmonella enterica subsp. enterica serovar Typhi str. CT18]	N/A
sfle|NP_706014	121	Shigella flexneri 2a str. 301		bacteria	sfle	783	DNA polymerase II [Shigella flexneri 2a str. 301]	2.7.7.7
tpar|XP_766420	121	Theileria parva strain Muguga		bacteria	tpar	1095	DNA polymerase delta catalytic subunit [Theileria parva strain Muguga]	N/A
vcho|NP_230857	121	Vibrio cholerae O1 biovar El Tor str. N16961		bacteria	vcho	787	DNA polymerase II [Vibrio cholerae O1 biovar eltor str. N16961]	N/A
yent|YP_001004989.1	121	Yersinia enterocolitica subsp. enterocolitica 8081		bacteria	yent	790	DNA polymerase II [Yersinia enterocolitica subsp. enterocolitica 8081]	N/A
ypes|YP_002345592	121	Yersinia pestis CO92		bacteria	ypes	789	DNA polymerase II [Yersinia pestis CO92]	N/A
mbre|fgenesh2_pg.scaffold_22000012	121	Monosiga brevicollis MX1		choanoflagellata	mbre	1306	N/A	N/A
BSAL_92755		Bodo saltans	1	euglenozoa			DNA polymerase delta, putative [Tritryp]
lbra|LbrM.33.1960	121	Leishmania braziliensis	1	euglenozoa	lbra	1032	DNA polymerase delta catalytic subunit, putative	N/A
linf|LinJ.33.1790	121	Leishmania infantum	1	euglenozoa	linf	1032	DNA polymerase delta catalytic subunit, putative	N/A
lmaj|LmjF.33.1690	121	Leishmania major strain Friedlin	1	euglenozoa	lmaj	1032	DNA polymerase delta catalytic subunit, putative	N/A
lmex|LmxM.32.1690	121	Leishmania mexicana	1	euglenozoa	lmex	1032	DNA polymerase delta catalytic subunit, putative	N/A
tbrg|Tbg.972.2.350	121	Trypanosoma brucei gambiense	1	euglenozoa	tbrg	1026	DNA polymerase delta catalytic subunit, putative	N/A
tbru|Tb427.02.1800	121	Trypanosoma brucei	1	euglenozoa	tbru	1026	DNA polymerase delta catalytic subunit, putative	N/A
tbru|Tb927.2.1800	121	Trypanosoma brucei	1	euglenozoa	tbru	1026	DNA polymerase delta catalytic subunit, putative	N/A
tcon|TcIL3000.2.40	121	Trypanosoma congolense	1	euglenozoa	tcon	1026	DNA polymerase delta catalytic subunit, putative	N/A
tcru|Tc00.1047053509215.10	121	Trypanosoma cruzi strain CL Brener	1	euglenozoa	tcru	1029	DNA polymerase delta catalytic subunit, putative	N/A	Non-Esmeraldo like Strain [Tritryp]
tcru|Tc00.1047053510259.6	121	Trypanosoma cruzi strain CL Brener	1	euglenozoa	tcru	833	DNA polymerase delta catalytic subunit, putative	N/A	Esmeraldo like Strain [Tritryp]
tviv|TvY486_0200190	121	Trypanosoma vivax	1	euglenozoa	tviv	1026	DNA polymerase delta catalytic subunit, putative	N/A
glab|GL50581_1279	121	Giardia intestinalis ATCC 50581	1	fornicata	glab	1299	DNA polymerase delta, catalytic subunit	N/A
glae|GLP15_5196	121	Giardia lamblia P15	1	fornicata	glae	1300	DNA polymerase delta, catalytic subunit	N/A
glam|GL50803_35094	121	Giardia lamblia ATCC 50803	1	fornicata	glam	1329	DNA polymerase delta, catalytic subunit	N/A
afum|Afu2g16600	121	Aspergillus fumigatus Af293	1	fungi	afum	1106	DNA polymerase delta large chain	N/A
anid|AN7325	121	Emericella nidulans		fungi	anid	1085	Uncharacterized ORF	N/A
aory|AO090102000174	121	Aspergillus oryzae RIB40	1	fungi	aory	1104	DNA polymerase delta, catalytic subunit	N/A
calb|CAWT_05613	121	Candida albicans	2	fungi	calb	850	Candida albicans WO1 DNA polymerase delta catalytic subunit	2.7.7.7
calb|calb_sc5314__orf19.5182	121	Candida albicans		fungi	calb	1039	Verified ORF; Large subunit of DNA polymerase III; partially complements defects of an S. cerevisiae cdc2 mutant; differing reports about periodic (G1/S) or non-periodic mRNA expression through cell cycle	2.7.7.7
cgla|XP_449097	121	Candida glabrata CBS 138		fungi	cgla	1096	unnamed protein product [Candida glabrata]	N/A
cimm|CIMG_09472T0	121	Coccidioides immitis RS	1	fungi	cimm	1111	Coccidioides immitis RS DNA polymerase delta catalytic subunit	N/A
cneg|CNAG_02563T0	121	Cryptococcus neoformans var. grubii H99	1	fungi	cneg	1060	Cryptococcus neoformans grubii H99 delta DNA polymerase	N/A
cneo|CNBG_3215T0	121	Cryptococcus bacillisporus	1	fungi	cneo	1080	Cryptococcus neoformans Serotype B DNA polymerase delta subunit	N/A
cpos|CPAG_08402	121	Coccidioides posadasii RMSCC 3488	1	fungi	cpos	1111	Coccidioides posadasii RMSCC 3488 DNA polymerase delta catalytic subunit (translation) (1111 aa)	N/A
dhan|XP_462512	121	Debaryomyces hansenii CBS767		fungi	dhan	1054	hypothetical protein DEHA0G23650g [Debaryomyces hansenii CBS767]	N/A
ebie|EBI_23248	121	Enterocytozoon bieneusi	1	fungi	ebie	968	DNA polymerase delta catalytic subunit	N/A
ecun|ECU09_0430	121	Encephalitozoon cuniculi GB-M1	1	fungi	ecun	974	DNA polymerase delta catalytic subunit	N/A
egos|AFL189W	121	Eremothecium gossypii	1	fungi	egos	1092	Q755K6_ASHGO DNA polymerase	N/A
eint|Ein09_0440	121	Encephalitozoon intestinalis	1	fungi	eint	959	DNA polymerase delta catalytic subunit	N/A
gzea|FGST_08211	121	Gibberella zeae PH-1	1	fungi	gzea	1105	Fusarium graminearum DNA polymerase delta catalytic subunit (translation) (1105 aa)	N/A
klac|XP_454020	121	Kluyveromyces lactis NRRL Y-1140		fungi	klac	1101	unnamed protein product [Kluyveromyces lactis]	N/A
lbic|e_gww1.22.15.1	121	Laccaria bicolor S238N-H82		fungi	lbic	1065	N/A	N/A
ncra|NCU01192T0	121	Neurospora crassa OR74A	1	fungi	ncra	1105	Neurospora crassa OR74A (finished) DNA polymerase delta catalytic subunit	N/A
pchr|e_gww2.3.8.1	121	Phanerochaete chrysosporium		fungi	pchr	1101	N/A	N/A
psti|XP_001386065	121	Scheffersomyces stipitis CBS 6054	1	fungi	psti	1070	DNA polymerase delta catalytic subunit (DNA polymerase III) [Pichia stipitis CBS 6054]	N/A
scer|scer_s288c__YDL102W	121	Saccharomyces cerevisiae S288c	1	fungi	scer	1098	Catalytic subunit of DNA polymerase delta; required for chromosomal DNA replication during mitosis and meiosis, intragenic recombination, repair of double strand DNA breaks, and DNA replication during nucleotide excision repair (NER)	2.7.7.7
spom|NP_596124	121	Schizosaccharomyces pombe	1	fungi	spom	1086	DNA polymerase delta catalytic subunit Cdc6 (PMID 1960723) [Schizosaccharomyces pombe]	2.7.7.7
ylip|XP_499875	121	Yarrowia lipolytica CLIB122		fungi	ylip	1072	YALI0A08426p [Yarrowia lipolytica]	N/A
aaeg|AAEL014178-PA	121	Aedes aegypti		metazoa	aaeg	984	N/A	N/A
amel|XP_623795	121	Apis mellifera	1	metazoa	amel	1105	PREDICTED: similar to DNA polymerase delta catalytic subunit [Apis mellifera]	N/A
apis|XP_001948892	121	Acyrthosiphon pisum	1	metazoa	apis	1093	PREDICTED: similar to DNA polymerase delta catalytic subunit [Acyrthosiphon pisum]	N/A
bmaa|13276.m00051	121	Brugia malayi		metazoa	bmaa	1085	N/A	N/A
bmor|BGIBMGA006939	121	Bombyx mori		metazoa	bmor	664	N/A	N/A
cbri|WBGene00041727	121	Caenorhabditis briggsae AF16		metazoa	cbri	1081	N/A	N/A
cele|WBGene00008645	121	Caenorhabditis elegans		metazoa	cele	1081	N/A	2.7.7.7
cint|ENSCINP00000005801	121	Ciona intestinalis		metazoa	cint	1056	N/A	N/A
clup|ENSCAFP00000004374	121	Canis lupus familiaris		metazoa	clup	1131	N/A	N/A
cpip|CPIJ018287	121	Culex pipiens	1	metazoa	cpip	1101	DNA polymerase delta catalytic subunit	N/A
dmel|FBpp0075277	121	Drosophila melanogaster		metazoa	dmel	1092	N/A	2.7.7.7
drer|ENSDARP00000055858	121	Danio rerio		metazoa	drer	1105	N/A	N/A
ecab|XP_001493912	121	Equus caballus	1	metazoa	ecab	1107	PREDICTED: polymerase (DNA directed), delta 1, catalytic subunit 125kDa [Equus caballus]	N/A
hsap|ENSP00000375693	121	Homo sapiens	1	metazoa	hsap	1133	N/A DNA polymerase delta 1, catalytic subunit [Source:HGNC Symbol;Acc:HGNC:9175]	2.7.7.7	ENSEMBL
isca|EEC02630	121	Ixodes scapularis	1	metazoa	isca	1018	DNA polymerase delta catalytic subunit, putative [Ixodes scapularis]	N/A
mmul|XP_001116065	121	Macaca mulatta	1	metazoa	mmul	1327	PREDICTED: DNA polymerase delta catalytic subunit isoform 2 [Macaca mulatta]	N/A
mmus|ENSMUSP00000039776	121	Mus musculus		metazoa	mmus	1105	N/A	2.7.7.7
nvec|estExt_fgenesh1_pm.C_40029	121	Nematostella vectensis		metazoa	nvec	1093	N/A	N/A
nvec|fgenesh1_pg.scaffold_1233000002	121	Nematostella vectensis		metazoa	nvec	156	N/A	N/A
oana|ENSOANP00000008451	121	Ornithorhynchus anatinus		metazoa	oana	83	N/A	N/A
phum|PHUM453000	121	Pediculus humanus		metazoa	phum	1096	N/A	N/A
ptro|ENSPTRP00000057985	121	Pan troglodytes		metazoa	ptro	657	N/A	N/A
rnor|ENSRNOP00000026797	121	Rattus norvegicus		metazoa	rnor	1103	N/A	2.7.7.7
sman|Smp_087010	121	Schistosoma mansoni	1	metazoa	sman	1182	DNA polymerase delta catalytic subunit, putative	N/A
tadh|e_gw1.1.1200.1	121	Trichoplax adhaerens		metazoa	tadh	1051	N/A	N/A
tnig|ENSTNIP00000014580	121	Tetraodon nigroviridis		metazoa	tnig	1097	N/A	N/A
trub|ENSTRUP00000016598	121	Takifugu rubripes		metazoa	trub	1104	N/A	N/A
tvag|TVAG_038580	121	Trichomonas vaginalis G3		parabasalids	tvag	1046	DNA polymerase zeta catalytic subunit, putative	N/A
pram|fgenesh1_pm.C_scaffold_110000004	121	Phytophthora ramorum		stramenopiles	pram	1158	N/A	N/A
atha|NP_201201	121	Arabidopsis thaliana	1	viridiplantae	atha	1095	EMB2780 (EMBRYO DEFECTIVE 2780); DNA binding / DNA-directed DNA polymerase/ nucleic acid binding / nucleotide binding [Arabidopsis thaliana]	2.7.7.7
cmer|CMN199C	121	Cyanidioschyzon merolae strain 10D		viridiplantae	cmer	1084	N/A	N/A
crei|189721	121	Chlamydomonas reinhardtii		viridiplantae	crei	1092	Chlre3	N/A
micr|ACO63728	121	Micromonas sp. RCC299		viridiplantae	micr	1147	predicted protein [Micromonas sp. RCC299]	N/A
osat|NP_001067405	121	Oryza sativa Japonica Group		viridiplantae	osat	1105	Os11g0186400 [Oryza sativa (japonica cultivar-group)]	2.7.7.7
otau|0200010584	121	Ostreococcus tauri		viridiplantae	otau	1115	N/A	N/A
ppat|estExt_fgenesh1_pg.C_140109	121	Physcomitrella patens subsp. patens		viridiplantae	ppat	1157	N/A	N/A
ppat|fgenesh1_pg.scaffold_54000155	121	Physcomitrella patens subsp. patens		viridiplantae	ppat	1174	N/A	N/A
rcom|30156.m001758	121	Ricinus communis		viridiplantae	rcom	1049	DNA	N/A
tpse|e_gw1.6.24.1	121	Thalassiosira pseudonana CCMP1335		viridiplantae	tpse	1000	N/A	N/A
vcar|XP_002956681	121	Volvox carteri f. nagariensis		viridiplantae	vcar	991	hypothetical protein VOLCADRAFT_67281 [Volvox carteri f. nagariensis]	N/A

[truncated: 9 more sheets: POLE, POLZ, REV1, POLB, POLB PAK, POLB thumb, POLH, POLK, POLK 2]
